# Supplementary material for: Comparative Proteomic Analysis by iTRAQ Reveals that Plastid Pigment Metabolism Contributes to Leaf Color Changes in Tobacco (Nicotiana tabacum) during Curing
Source: Int J Mol Sci. 2020 Mar 31;21(7):2394. doi: 10.3390/ijms21072394 (PMC7178154; doi:10.3390/ijms21072394)
Supplement: Supplementary file 1 [file ijms-21-02394-s001.zip]

Archive with 1 entries (1 files):
- ijms-735811-supplementary.docx
